# Supplementary material for: Cytotoxin-Associated Gene A-Negative Helicobacter pylori Promotes Gastric Mucosal CX3CR1+CD4+ Effector Memory T Cell Recruitment in Mice
Source: Front Microbiol. 2022 Jan 27;13:813774. doi: 10.3389/fmicb.2022.813774 (PMC8829513; doi:10.3389/fmicb.2022.813774)
Supplement: Supplementary file 2 [file Data_Sheet_1.XLSX]

## Sheet: Figure 1
Figure 1A H. pylori colonization (Log10)
	CagA+	CagA-	PBS
	4.83	4.22	0.28
	5.18	4.05	0.31
	5.29	4.17	0.5
	6.8	4.65	0.35
	5.7	3.99	0.22
	5.08	5.28	0.05
	5	3.39	0.17
	3.81	4.18	0.65
	4.9	3.65	0.33
	4.7	4.81	0.68
Figure 1B Histopathologic damage score
	CagA+	CagA-	PBS
	1.5	1	0
	1.5	0.5	0
	2	0.5	0
	2.5	0.5	0
	1.5	0.5	0.5
	2.5	0.5	0
	1.5	0.5	0
	1.5	0.5	0
	2	0.5	0
	1.5	1	0
Figure 1C CD4 T cells % CD45 T cells
	CagA+	CagA-	PBS
	12.2	18.8	3.69
	14.51	22	2.32
	10.4	23.7	4.68
	21.9	29.9	6.7
	13.4	15.2	9.94
	13.01	17.75	3.19
	14.2	23.01	2.13
	11.32	22.75	4.98
	18.3	25.62	6.39
	15.72	16.21	10.02
Figure 1C CD4 T cells number
	CagA+	CagA-	PBS
	27283	42042	8252
	32449	49198	5188
	23257	53000	10466
	48975	66865	14983
	29966	48080	22229
	28736	42287	8664
	33500	48752	5312
	23356	53264	9956
	47963	65215	13458
	30128	48754	21546

## Sheet: Figure 2
Figure 2A mouse mucosal chemokines
	CagA+					CagA-					PBS
CCL1	2446.4	2199.3	2407.6			2645.7	2813.8	2800.1			2655.6	2172.2	2057.2	1720.2	1770.2
CCL2	2460.6	3305.2	2464.9			3441.2	3515.8	3051.6			3245.9	2690	2393.8	2291	2625.5
CCL3	368.5	370.1	362			1055.6	886.7	624.1			662.9	339.6	321.9	250.2	369
CCL5	12963.5	18082.6	8423.3			24927.6	5636.2	12907			2112.5	993.6	1225.1	686.2	1400.5
CCL11	28400.8	15383	8342.2			16025.1	9465.7	10698.8			3622.8	3161.6	4038.5	2543.8	3574.1
CCL12	3028.1	3475.2	2490.8			2633.9	2378.1	2500			2172	1620.2	1998.3	1440.9	1994.2
CCL17	1650.7	1571.6	1742.5			1666.9	1722	1696			1849.5	1550.8	1582.2	1550.2	1470.7
CCL19	207	410.8	306.9			336.5	314.4	350.2			380.2	253.3	304.4	402	339.4
CCL20	1776.6	815.4	997.7			1962.8	1327.6	1466.4			1206.5	1062.5	1066.7	924.7	983.9
CCL21	1204.7	1626.1	1284.6			1527.8	1410.2	1357.4			1474.3	1212.1	1199.6	1012.1	1214.6
CCL22	8065.5	11359.1	4193.3			8281.4	4759.6	7183.1			3495.2	2528.1	3331.1	2761.8	2561.3
CCL24	1645.5	1368.1	1115.3			1561.6	1760.5	2023.3			1374.9	1026	1359.2	726.7	1096
CCL25	2756.3	3255.4	2632.4			4036.3	3247	3454.7			3253.5	2819.2	2469.1	1467.1	2506.2
CCL27	2310.1	2318.4	1992.5			2644.3	2581.8	3467.9			2825.1	2085.2	1841.3	1625.8	1890.1
CXCL1	964.7	896.4	979.9			962.4	977.7	1082.8			819.6	1415.2	980.9	838	940.3
CXCL2	1717.1	1879.3	1857.3			2171.4	2435.1	2114			2364.3	1816.6	1767.2	1924.4	1721.5
CXCL4	4282.3	6061.5	4159			4623.7	4672.8	5029.7			2629.2	3775.3	3157.4	2689.4	2772.7
CXCL5	1916.9	1889.8	2277			2386.2	2331.3	2468.7			2366.8	2241	2261.7	1925.4	1899.6
CXCL9	3128.7	2604.4	1416.2			2641	1289.6	3009.3			1281.3	928.4	606	639.3	677.3
CXCL11	2023.5	2334.5	2047.4			2362.5	2401.1	2137.3			2203.2	1906.1	1735.2	2052.9	1940.5
CXCL12a	547	556.6	552.1			732.3	889.6	632.3			1113	798.3	601.2	587.5	739.7
CXCL13	1577.3	1850.8	1591.6			2092	1808.9	1777.1			1838.8	1248.6	1410.1	1088.5	1413.2
CXCL16	15070.3	8653.9	6448.7			10052.5	6475	9452.5			6529.9	6216.5	7668.9	6414.6	6080.7
CX3CL1	1521.2	3841.2	1604.2			6819.9	5311.9	4400.9			2637.6	3081.1	2320.4	1005.2	2452.3
Figure 2B gastric mucosal CX3CR1+ % CD4+ T cells
	CagA+	CagA-	PBS
	11.4	14.3	2.85
	10.34	13.6	6.64
	12.8	16.1	2.07
	9.9	15.58	4.95
	12.1	12.9	5.18
Figure 2B gastric mucosal CX3CR1+CD4+ T cells number
	CagA+	CagA-	PBS
	3167	5032	465
	2748	3372	985
	2856	6312	958
	2236	4371	1080
	3550	3274	1500
Figure 2B splenic CX3CR1+ % CD4+ T cells
	CagA+	CagA-	PBS
	6.7	2.99	1.99
	1.84	2.24	2.33
	4.23	1.66	1.42
	1.77	2.23	2.75
	0.99	2.93	2.03

## Sheet: Figure 3
Figure 3A
	CCL-3	CX3CL1
	1.3	1.47
	1.28	1.58
	1.32	1.5
Figure 3C CX3CL1
	CagA+	CagA-	PBS
	177.407	248.216	124.801
	215.918	251.778	145.333
	185.57	275.174	149.6
Figure 3C CCL3
	CagA+	CagA-	PBS
	309.75	408.915	233.926
	282.621	462.995	112.95
	324.448	482.255	184.733
Figure 3D CX3CL1
	CagA+	CagA-	PBS
	330.896	479.921	238.17
	336.156	440.249	199.555
	367.142	504.11	238.818
Figure 3D CCL3
	CagA+	CagA-	PBS
	289.449	252.776	224.81
	255.053	234.117	291.296
	297.756	266.858	287.182

## Sheet: Figure 4
Figure 4A Tem % CX3CR1+CD4+ T Cells
	CagA+	CagA-	PBS
	0.847	0.773	0.88
	0.984	0.932	0.942
	0.965	0.867	0.791
	0.97	0.994	0.94
	0.958	0.992	0.96
Figure 4A CX3CR1+Tem % CD4+ T Cells
	CagA+	CagA-	PBS
	7.7	11.6	2.7
	8.7	12.8	1.7
	6.8	12.5	3.4
	12.7	13.9	4.7
	8.3	12	6.6
Figure 4B expression levels of IFN-γ, IL-17A, and IL-4
		CagA+					CagA-					PBS
	IFN-γ	1.64087	1.78541	2.58208	2.66932	2.50217	2.5703	2.03771	2.78534	4.0635	3.02903	1.56185	0.517393	0.345613	0.911949	0.846294
	IL-17A	1.23023	1.09137	1.55256	1.17321	0.964037	1.831	2.28896	2.09248	1.39741	1.87377	0.854746	0.369196	0.368707	0.597386	0.663193
	IL-4	1.40537	0.903764	1.36986	1.84429	1.48863	1.36922	1.99679	1.99634	1.72889	2.00345	0.41268	0.515951	0.942771	0.395434	0.593681

## Sheet: Figure 5
	CagA+										CagA-
CX3CR1+CD4+ Tem population	2319.03	2758.12	1976.88	4162.85	2547.13	2474.35	2807.55	3005.6	3275.82	4542.91	4624.64	5411.81	5830	7355.15	5288.82	5858.27	5742.44	5707.35	4914.8	4311.78
histopathologic damage score	2.5	1.5	2	1.5	1.5	2	1	0.5	1.5	1	1	0.5	0.5	0.5	0.5	0	0	0	0.5	0.5
H. pylori colonization	2.5	1.5	2	1.5	1.5	2	1	0.5	1.5	1	1	0.5	0.5	0.5	0.5	0	0	0	0.5	0.5
